# Supplementary material for: A Sparse and Low-Rank Regression Model for Identifying the Relationships Between DNA Methylation and Gene Expression Levels in Gastric Cancer and the Prediction of Prognosis
Source: Genes (Basel). 2021 Jun 2;12(6):854. doi: 10.3390/genes12060854 (PMC8228406; doi:10.3390/genes12060854)
Supplement: Supplementary file 1 [file genes-12-00854-s001.zip]

Archive with 7 entries (7 files):
- Supplementary/._.DS_Store
- Supplementary/._methylation.450k.matrix.txt
- Supplementary/.DS_Store
- Supplementary/clinical.gdc_download_20190703_022829.964065.tar.gz
- Supplementary/expression.mRNAmatrix.txt
- Supplementary/Figure S1-S29.pdf
- Supplementary/methylation.450k.matrix.txt
